# Supplementary material for: Reactions of Lanthanide Ions with Glycolic Acid or Tartaric Acid in the Presence of Spermine: Potentiometric and Spectroscopic Studies
Source: Int J Mol Sci. 2025 May 8;26(10):4477. doi: 10.3390/ijms26104477 (PMC12111230; doi:10.3390/ijms26104477)
Supplement: Supplementary file 1 [file ijms-26-04477-s001.zip]

Archive with 1 entries (1 files):
- ijms-3523835-supplementary.pdf
